# Supplementary material for: Transformer-Based HER2 Scoring in Breast Cancer: Comparative Performance of a Foundation and a Lightweight Model
Source: Diagnostics (Basel). 2025 Aug 23;15(17):2131. doi: 10.3390/diagnostics15172131 (PMC12428388; doi:10.3390/diagnostics15172131)
Supplement: Supplementary file 1 [file diagnostics-15-02131-s001.zip]

Archive with 1 entries (1 files):
- diagnostics-3770796-supplementary.pdf
